# Supplementary material for: Sex Hormone Candidate Gene Polymorphisms Are Associated with Endometriosis
Source: Int J Mol Sci. 2022 Nov 8;23(22):13691. doi: 10.3390/ijms232213691 (PMC9697627; doi:10.3390/ijms232213691)
Supplement: Supplementary file 1 [file ijms-23-13691-s001.zip]

Archive with 10 entries (10 files):
- Suppl table S1.pdf
- Suppl Table S10.xlsx
- Suppl table S2.pdf
- Suppl table S9.pdf
- Supplementary table S3.xlsx
- Supplementary table S4.xlsx
- Supplementary table S5.xlsx
- Supplementary table S6.xlsx
- Supplementary table S7.xlsx
- Supplementary table S8.xlsx
