# Supplementary material for: Sex Hormone Candidate Gene Polymorphisms Are Associated with Endometriosis
Source: Int J Mol Sci. 2022 Nov 8;23(22):13691. doi: 10.3390/ijms232213691 (PMC9697627; doi:10.3390/ijms232213691)
Supplement: Supplementary file 1 [file ijms-23-13691-s001.zip › Suppl Table S10.xlsx]

## Sheet: Suppl Table S2
Supplementary table S10. The regulatory potential of the studied SNPs
( HaploReg, v4.1, http://archive.broadinstitute.org/mammals/haploreg/haploreg.php)
chr	pos (hg38)	variant	Ref	Alt	AFR	AMR	ASN	EUR	GERP	Promoter	Enhancer	DNAse	Proteins	Motifs	NHGRI/EBI	Selected eQTL	GENCODE	RefSeq	dbSNP
					freq	freq	freq	freq	cons	histone marks	histone marks		bound	changed	GWAS hits	hits	genes	genes	func annot
7	99477415	rs148982377	T	C	0.01	0.03	0.00	0.06			BLD, SKIN	BLD,SKIN		ATF3,Bach1		1 hit	ZNF789	ZNF789	intronic
7	99533211	rs34670419	G	T	0.00	0.03	0.00	0.06						Irf,Pou1f1,STAT			ZKSCAN5	ZKSCAN5	3'-UTR
11	30193714	rs11031002	T	A	0.03	0.10	0.03	0.12						4 altered motifs		6 hits	37kb 5' of FSHB	37kb 5' of FSHB
11	30204809	rs11031005	T	C	0.01	0.10	0.03	0.14						Otx2,Zfp281		6 hits	26kb 5' of FSHB	26kb 5' of FSHB
11	63147874	rs112295236	C	G	0.00	0.02	0.00	0.05						STAT			SLC22A10	3.7kb 5' of SLC22A24
12	5902324	rs117585797	C	A	0.00	0.01	0.00	0.03						Crx,Gsc			ANO2	ANO2	intronic
16	52913718	rs117145500	A	C	0.01	0.03	0.00	0.06						9 altered motifs			122kb 3' of RP11-467J12.4	141kb 5' of CHD9
17	7634474	rs727428	T	C	0.51	0.62	0.47	0.56		SKIN	BRN	26 tissues	CTCF,RAD21,SMC3	4 altered motifs	3 hits	13 hits	1.1kb 3' of SHBG	1.1kb 3' of SHBG
17	7671457	rs1641549	C	T	0.56	0.28	0.38	0.30						YY1			TP53	TP53	intronic
