# Supplementary material for: Sex Hormone Candidate Gene Polymorphisms Are Associated with Endometriosis
Source: Int J Mol Sci. 2022 Nov 8;23(22):13691. doi: 10.3390/ijms232213691 (PMC9697627; doi:10.3390/ijms232213691)
Supplement: Supplementary file 1 [file ijms-23-13691-s001.zip › Supplementary table S4.xlsx]

## Sheet: Лист1
Supplementary table S4. The eQTL effects of the endometriosis associated SNPs in various tissues/organs
(according to Genotype-Tissue Expression (GTEx) (http://www.gtexportal.org/)) ( р <8.0E5, FDR≤0.05)
Chr	SNP	Pos (hg38)	Gencode Id	Gene Symbol	Variant Id	P-Value	NES	Tissue
7	rs34670419	99533211	ENSG00000196652.11	ZKSCAN5	chr7_99533211_G_T_b38	5.9e-9	-0.57	Skin - Not Sun Exposed (Suprapubic)
			ENSG00000160870.12	CYP3A7	chr7_99533211_G_T_b38	1.1e-8	1.04	Adrenal Gland
			ENSG00000196652.11	ZKSCAN5	chr7_99533211_G_T_b38	1.0e-7	-0.43	Whole Blood
			ENSG00000244219.6	GS1-259H13.2	chr7_99533211_G_T_b38	3.0e-7	-0.73	Skin - Not Sun Exposed (Suprapubic)
			ENSG00000146833.15	TRIM4	chr7_99533211_G_T_b38	0.0000019	-0.71	Breast - Mammary Tissue
			ENSG00000244219.6	GS1-259H13.2	chr7_99533211_G_T_b38	0.0000022	-0.68	Esophagus - Mucosa
			ENSG00000244219.6	GS1-259H13.2	chr7_99533211_G_T_b38	0.0000049	-0.60	Thyroid
			ENSG00000160870.12	CYP3A7	chr7_99533211_G_T_b38	0.0000088	0.73	Adipose - Visceral (Omentum)
			ENSG00000244219.6	GS1-259H13.2	chr7_99533211_G_T_b38	0.000012	-0.57	Artery - Tibial
			ENSG00000244219.6	GS1-259H13.2	chr7_99533211_G_T_b38	0.000025	-0.62	Lung
			ENSG00000244623.1	OR2AE1	chr7_99533211_G_T_b38	0.000071	0.70	Skin - Sun Exposed (Lower leg)
			ENSG00000244219.6	GS1-259H13.2	chr7_99533211_G_T_b38	0.00020	-0.43	Nerve - Tibial
			ENSG00000244219.6	GS1-259H13.2	chr7_99533211_G_T_b38	0.00023	-0.44	Esophagus - Muscularis
			ENSG00000106246.17	PTCD1	chr7_99533211_G_T_b38	0.00030	-0.41	Nerve - Tibial
11	rs11031002	30193714	ENSG00000152219.4	ARL14EP	chr11_30193714_T_A_b38	2.1e-25	0.69	Testis
			ENSG00000152219.4	ARL14EP	chr11_30193714_T_A_b38	9.8e-13	0.36	Thyroid
			ENSG00000152219.4	ARL14EP	chr11_30193714_T_A_b38	6.9e-8	0.18	Artery - Tibial
			ENSG00000152219.4	ARL14EP	chr11_30193714_T_A_b38	7.4e-8	0.25	Artery - Aorta
			ENSG00000152219.4	ARL14EP	chr11_30193714_T_A_b38	1.6e-7	0.29	Nerve - Tibial
			ENSG00000152219.4	ARL14EP	chr11_30193714_T_A_b38	0.0000017	0.20	Skin - Sun Exposed (Lower leg)
			ENSG00000152219.4	ARL14EP	chr11_30193714_T_A_b38	0.0000029	0.25	Adipose - Subcutaneous
			ENSG00000152219.4	ARL14EP	chr11_30193714_T_A_b38	0.0000069	0.47	Spleen
			ENSG00000152219.4	ARL14EP	chr11_30193714_T_A_b38	0.0000094	0.23	Esophagus - Mucosa
			ENSG00000152219.4	ARL14EP	chr11_30193714_T_A_b38	0.000019	0.47	Cells - EBV-transformed lymphocytes
			ENSG00000152219.4	ARL14EP	chr11_30193714_T_A_b38	0.000097	0.20	Lung
			ENSG00000152219.4	ARL14EP	chr11_30193714_T_A_b38	0.00025	0.20	Esophagus - Muscularis
11	rs11031005	30204809	ENSG00000152219.4	ARL14EP	chr11_30204809_T_C_b38	5.0e-29	0.73	Testis
			ENSG00000152219.4	ARL14EP	chr11_30204809_T_C_b38	2.7e-13	0.36	Thyroid
			ENSG00000152219.4	ARL14EP	chr11_30204809_T_C_b38	7.6e-9	0.20	Artery - Tibial
			ENSG00000152219.4	ARL14EP	chr11_30204809_T_C_b38	1.1e-8	0.26	Artery - Aorta
			ENSG00000152219.4	ARL14EP	chr11_30204809_T_C_b38	7.2e-8	0.30	Nerve - Tibial
			ENSG00000152219.4	ARL14EP	chr11_30204809_T_C_b38	7.8e-7	0.21	Skin - Sun Exposed (Lower leg)
			ENSG00000152219.4	ARL14EP	chr11_30204809_T_C_b38	0.0000053	0.25	Adipose - Subcutaneous
			ENSG00000152219.4	ARL14EP	chr11_30204809_T_C_b38	0.0000080	0.47	Spleen
			ENSG00000152219.4	ARL14EP	chr11_30204809_T_C_b38	0.000012	0.21	Skin - Not Sun Exposed (Suprapubic)
			ENSG00000152219.4	ARL14EP	chr11_30204809_T_C_b38	0.000012	0.23	Esophagus - Mucosa
			ENSG00000152219.4	ARL14EP	chr11_30204809_T_C_b38	0.000013	0.50	Minor Salivary Gland
			ENSG00000152219.4	ARL14EP	chr11_30204809_T_C_b38	0.000024	0.22	Esophagus - Muscularis
			ENSG00000152219.4	ARL14EP	chr11_30204809_T_C_b38	0.000044	0.24	Colon - Sigmoid
			ENSG00000152219.4	ARL14EP	chr11_30204809_T_C_b38	0.000075	0.21	Stomach
			ENSG00000152219.4	ARL14EP	chr11_30204809_T_C_b38	0.00012	0.20	Lung
			ENSG00000152219.4	ARL14EP	chr11_30204809_T_C_b38	0.00018	0.18	Heart - Atrial Appendage
11	rs112295236	63147874	ENSG00000184999.11	SLC22A10	chr11_63147874_C_G_b38	0.00011	0.37	Esophagus - Muscularis
17	rs727428	7634474	ENSG00000239697.10	TNFSF12	chr17_7634474_T_C_b38	6.3e-15	0.20	Whole Blood
			ENSG00000170175.10	CHRNB1	chr17_7634474_T_C_b38	8.5e-15	-0.24	Muscle - Skeletal
			ENSG00000239697.10	TNFSF12	chr17_7634474_T_C_b38	1.1e-14	0.18	Cells - Cultured fibroblasts
			ENSG00000161956.12	SENP3	chr17_7634474_T_C_b38	4.2e-9	-0.12	Skin - Not Sun Exposed (Suprapubic)
			ENSG00000141504.11	SAT2	chr17_7634474_T_C_b38	9.9e-9	0.19	Heart - Atrial Appendage
			ENSG00000141504.11	SAT2	chr17_7634474_T_C_b38	1.2e-7	0.22	Pancreas
			ENSG00000141504.11	SAT2	chr17_7634474_T_C_b38	1.5e-7	0.13	Muscle - Skeletal
			ENSG00000161956.12	SENP3	chr17_7634474_T_C_b38	1.6e-7	-0.098	Skin - Sun Exposed (Lower leg)
			ENSG00000161956.12	SENP3	chr17_7634474_T_C_b38	3.5e-7	-0.14	Testis
			ENSG00000161956.12	SENP3	chr17_7634474_T_C_b38	5.3e-7	-0.064	Cells - Cultured fibroblasts
			ENSG00000170175.10	CHRNB1	chr17_7634474_T_C_b38	0.0000010	-0.17	Skin - Sun Exposed (Lower leg)
			ENSG00000141504.11	SAT2	chr17_7634474_T_C_b38	0.0000014	0.13	Skin - Not Sun Exposed (Suprapubic)
			ENSG00000129214.14	SHBG	chr17_7634474_T_C_b38	0.0000053	0.36	Pituitary
			ENSG00000141504.11	SAT2	chr17_7634474_T_C_b38	0.000011	0.13	Heart - Left Ventricle
			ENSG00000129245.11	FXR2	chr17_7634474_T_C_b38	0.000014	-0.11	Whole Blood
			ENSG00000141504.11	SAT2	chr17_7634474_T_C_b38	0.000016	0.12	Esophagus - Mucosa
			ENSG00000129245.11	FXR2	chr17_7634474_T_C_b38	0.000020	-0.12	Testis
			ENSG00000129194.7	SOX15	chr17_7634474_T_C_b38	0.000024	0.30	Brain - Putamen (basal ganglia)
			ENSG00000129214.14	SHBG	chr17_7634474_T_C_b38	0.000025	0.21	Lung
			ENSG00000239697.10	TNFSF12	chr17_7634474_T_C_b38	0.000026	-0.082	Artery - Tibial
			ENSG00000161958.10	FGF11	chr17_7634474_T_C_b38	0.000038	-0.095	Skin - Sun Exposed (Lower leg)
			ENSG00000129245.11	FXR2	chr17_7634474_T_C_b38	0.000052	-0.14	Stomach
			ENSG00000161955.16	TNFSF13	chr17_7634474_T_C_b38	0.000056	0.10	Cells - Cultured fibroblasts
			ENSG00000161955.16	TNFSF13	chr17_7634474_T_C_b38	0.000063	0.067	Whole Blood
			ENSG00000170175.10	CHRNB1	chr17_7634474_T_C_b38	0.000088	-0.15	Skin - Not Sun Exposed (Suprapubic)
			ENSG00000129244.8	ATP1B2	chr17_7634474_T_C_b38	0.00010	-0.10	Artery - Tibial
			ENSG00000129244.8	ATP1B2	chr17_7634474_T_C_b38	0.00016	-0.091	Skin - Sun Exposed (Lower leg)
17	rs1641549	7671457	ENSG00000108947.4	EFNB3	chr17_7671457_C_T_b38	4.5e-8	-0.29	Thyroid
			ENSG00000108947.4	EFNB3	chr17_7671457_C_T_b38	2.8e-7	-0.30	Esophagus - Muscularis
			ENSG00000108947.4	EFNB3	chr17_7671457_C_T_b38	0.0000012	-0.39	Pancreas
			ENSG00000108947.4	EFNB3	chr17_7671457_C_T_b38	0.0000014	-0.17	Adipose - Visceral (Omentum)
			ENSG00000108947.4	EFNB3	chr17_7671457_C_T_b38	0.000012	-0.46	Brain - Cerebellar Hemisphere
			ENSG00000108947.4	EFNB3	chr17_7671457_C_T_b38	0.000015	-0.25	Colon - Transverse
			ENSG00000108947.4	EFNB3	chr17_7671457_C_T_b38	0.000024	-0.31	Esophagus - Gastroesophageal Junction
			ENSG00000108947.4	EFNB3	chr17_7671457_C_T_b38	0.000030	-0.15	Breast - Mammary Tissue
			ENSG00000141504.11	SAT2	chr17_7671457_C_T_b38	0.000055	-0.12	Muscle - Skeletal
			ENSG00000108947.4	EFNB3	chr17_7671457_C_T_b38	0.00011	-0.097	Cells - Cultured fibroblasts
			ENSG00000108947.4	EFNB3	chr17_7671457_C_T_b38	0.00013	-0.13	Skin - Sun Exposed (Lower leg)
