# Supplementary material for: Sex Hormone Candidate Gene Polymorphisms Are Associated with Endometriosis
Source: Int J Mol Sci. 2022 Nov 8;23(22):13691. doi: 10.3390/ijms232213691 (PMC9697627; doi:10.3390/ijms232213691)
Supplement: Supplementary file 1 [file ijms-23-13691-s001.zip › Supplementary table S5.xlsx]

## Sheet: Лист1
Supplementary Table S5 eQTL values of SNPs in high LD (r2≥0.80) with the endometriosis associated polymorphisms
(according to Genotype-Tissue Expression (GTEx) (http://www.gtexportal.org/)) ( р <8.0E5, FDR≤0.05)
Chr	Lead SNP	Position lead SNP(hg38)	Proxy SNP	Position proxy SNP (hg38)	Distance (bp) betweenproxy and lead SNP	r2 between lead and proxy	D’ between lead and proxy	Gencode Id	Gene Symbol	p	NES	Tissue
7	rs34670419	99533211	rs148982377	99477415	-55796	1	1	ENSG00000196652.11	ZKSCAN5	1.6e-9	-0.43	Whole Blood
								ENSG00000196652.11	ZKSCAN5	4.2e-9	-0.51	Skin - Not Sun Exposed (Suprapubic)
								ENSG00000160870.12	CYP3A7	6.6e-9	1.03	Adrenal Gland
								ENSG00000244219.6	GS1-259H13.2	2.3e-8	-0.70	Skin - Not Sun Exposed (Suprapubic)
								ENSG00000160870.12	CYP3A7	1.7e-7	0.74	Adipose - Visceral (Omentum)
								ENSG00000244219.6	GS1-259H13.2	9.9e-7	-0.63	Esophagus - Mucosa
								ENSG00000244219.6	GS1-259H13.2	0.0000023	-0.53	Artery - Tibial
								ENSG00000244219.6	GS1-259H13.2	0.0000039	-0.60	Lung
								ENSG00000244219.6	GS1-259H13.2	0.0000039	-0.53	Thyroid
								ENSG00000160870.12	CYP3A7	0.000012	1.01	Small Intestine - Terminal Ileum
								ENSG00000244219.6	GS1-259H13.2	0.000025	-0.44	Nerve - Tibial
								ENSG00000146833.15	TRIM4	0.000043	-0.54	Breast - Mammary Tissue
								ENSG00000244219.6	GS1-259H13.2	0.00021	-0.38	Esophagus - Muscularis
								ENSG00000146833.15	TRIM4	0.00042	-0.28	Artery - Tibial
11	rs11031005	30204809	rs11031006	30204981	172	1	1	ENSG00000152219.4	ARL14EP	1.5e-30	0.73	Testis
								ENSG00000152219.4	ARL14EP	3.9e-14	0.37	Thyroid
								ENSG00000152219.4	ARL14EP	1.0e-8	0.26	Artery - Aorta
								ENSG00000152219.4	ARL14EP	1.7e-8	0.19	Artery - Tibial
								ENSG00000152219.4	ARL14EP	1.8e-8	0.31	Nerve - Tibial
								ENSG00000152219.4	ARL14EP	5.6e-7	0.20	Skin - Sun Exposed (Lower leg)
								ENSG00000152219.4	ARL14EP	0.0000013	0.26	Adipose - Subcutaneous
								ENSG00000152219.4	ARL14EP	0.0000014	0.49	Spleen
								ENSG00000152219.4	ARL14EP	0.0000044	0.49	Cells - EBV-transformed lymphocytes
								ENSG00000152219.4	ARL14EP	0.0000053	0.23	Esophagus - Mucosa
								ENSG00000152219.4	ARL14EP	0.0000098	0.49	Minor Salivary Gland
								ENSG00000152219.4	ARL14EP	0.000018	0.22	Esophagus - Muscularis
								ENSG00000152219.4	ARL14EP	0.000043	0.21	Stomach
								ENSG00000152219.4	ARL14EP	0.000059	0.19	Skin - Not Sun Exposed (Suprapubic)
								ENSG00000152219.4	ARL14EP	0.000077	0.20	Lung
								ENSG00000152219.4	ARL14EP	0.000092	0.23	Colon - Sigmoid
								ENSG00000152219.4	ARL14EP	0.00017	0.18	Heart - Atrial Appendage
11	rs11031005	30204809	rs74485684	30220740	15931	0.81	0.99	ENSG00000152219.4	ARL14EP	2.1e-32	0.70	Testis
								ENSG00000152219.4	ARL14EP	3.6e-20	0.41	Thyroid
								ENSG00000152219.4	ARL14EP	1.3e-12	0.37	Nerve - Tibial
								ENSG00000152219.4	ARL14EP	7.0e-11	0.25	Skin - Sun Exposed (Lower leg)
								ENSG00000152219.4	ARL14EP	1.4e-10	0.26	Artery - Aorta
								ENSG00000152219.4	ARL14EP	1.2e-9	0.19	Artery - Tibial
								ENSG00000152219.4	ARL14EP	2.2e-8	0.27	Adipose - Subcutaneous
								ENSG00000152219.4	ARL14EP	6.6e-8	0.28	Colon - Sigmoid
								ENSG00000152219.4	ARL14EP	6.7e-8	0.50	Cells - EBV-transformed lymphocytes
								ENSG00000152219.4	ARL14EP	2.4e-7	0.24	Esophagus - Mucosa
								ENSG00000152219.4	ARL14EP	3.1e-7	0.25	Esophagus - Muscularis
								ENSG00000152219.4	ARL14EP	4.7e-7	0.22	Skin - Not Sun Exposed (Suprapubic)
								ENSG00000152219.4	ARL14EP	5.8e-7	0.49	Spleen
								ENSG00000152219.4	ARL14EP	0.0000018	0.21	Heart - Atrial Appendage
								ENSG00000152219.4	ARL14EP	0.0000021	0.21	Lung
								ENSG00000152219.4	ARL14EP	0.0000036	0.22	Stomach
								ENSG00000152219.4	ARL14EP	0.0000052	0.49	Minor Salivary Gland
								ENSG00000152219.4	ARL14EP	0.000014	0.22	Breast - Mammary Tissue
								ENSG00000152219.4	ARL14EP	0.000052	0.12	Cells - Cultured fibroblasts
11	rs112295236	63147874	rs147641133	63115328	-32546	0.87	0.97	ENSG00000184999.11	SLC22A10	0.000031	0.40	Esophagus - Muscularis
11	rs112295236	63147874	rs143088266	63119946	-27928	0.92	1	ENSG00000184999.11	SLC22A10	0.000031	0.40	Esophagus - Muscularis
11	rs112295236	63147874	rs184524563	63120347	-27527	0.92	1	ENSG00000184999.11	SLC22A10	0.000031	0.40	Esophagus - Muscularis
11	rs112295236	63147874	rs118072533	63132110	-15764	0.89	0.97	ENSG00000184999.11	SLC22A10	0.000031	0.40	Esophagus - Muscularis
11	rs112295236	63147874	rs112170989	63135269	-12605	0.92	1	ENSG00000184999.11	SLC22A10	0.000031	0.40	Esophagus - Muscularis
11	rs112295236	63147874	rs113172275	63137643	-10231	0.92	1	ENSG00000184999.11	SLC22A10	0.000031	0.40	Esophagus - Muscularis
11	rs112295236	63147874	rs111917130	63138427	-9447	0.92	1	ENSG00000184999.11	SLC22A10	0.000031	0.40	Esophagus - Muscularis
11	rs112295236	63147874	rs113018881	63139281	-8593	0.92	1	ENSG00000184999.11	SLC22A10	0.000031	0.40	Esophagus - Muscularis
11	rs112295236	63147874	rs111865050	63142779	-5095	0.88	0.97	ENSG00000149742.9	SLC22A9	0.0000045	0.77	Pancreas
								ENSG00000184999.11	SLC22A10	0.000011	0.47	Esophagus - Muscularis
								ENSG00000184743.12	ATL3	0.00022	0.15	Artery - Tibial
11	rs112295236	63147874	rs112136495	63142857	-5017	0.88	0.97	ENSG00000149742.9	SLC22A9	0.0000045	0.77	Pancreas
								ENSG00000184999.11	SLC22A10	0.000011	0.47	Esophagus - Muscularis
								ENSG00000184743.12	ATL3	0.00022	0.15	Artery - Tibial
11	rs112295236	63147874	rs111898898	63143029	-4845	0.92	1	ENSG00000184999.11	SLC22A10	0.000031	0.40	Esophagus - Muscularis
11	rs112295236	63147874	rs79586456	63146110	-1764	0.92	1	ENSG00000184999.11	SLC22A10	0.000073	0.38	Esophagus - Muscularis
11	rs112295236	63147874	rs75859219	63146204	-1670	0.92	1	ENSG00000184999.11	SLC22A10	0.000073	0.38	Esophagus - Muscularis
11	rs112295236	63147874	rs80237154	63146300	-1574	0.92	1	ENSG00000184999.11	SLC22A10	0.000062	0.36	Esophagus - Muscularis
11	rs112295236	63147874	rs79357841	63146305	-1569	0.92	1	ENSG00000184999.11	SLC22A10	0.000062	0.36	Esophagus - Muscularis
11	rs112295236	63147874	rs113497640	63156266	8392	1	1	ENSG00000149742.9	SLC22A9	0.000043	0.61	Pancreas
								ENSG00000184999.11	SLC22A10	0.00011	0.37	Esophagus - Muscularis
11	rs112295236	63147874	rs113276570	63164172	16298	0.88	0.97	ENSG00000149742.9	SLC22A9	0.0000019	0.76	Pancreas
								ENSG00000184999.11	SLC22A10	0.000088	0.39	Esophagus - Muscularis
11	rs112295236	63147874	rs111442070	63166312	18438	0.88	0.97	ENSG00000149742.9	SLC22A9	0.0000019	0.76	Pancreas
								ENSG00000184999.11	SLC22A10	0.000088	0.39	Esophagus - Muscularis
11	rs112295236	63147874	rs112113974	63167975	20101	0.88	0.97	ENSG00000149742.9	SLC22A9	0.0000019	0.76	Pancreas
								ENSG00000184999.11	SLC22A10	0.000088	0.39	Esophagus - Muscularis
11	rs112295236	63147874	rs144894702	63170411	22537	0.88	0.97	ENSG00000149742.9	SLC22A9	0.0000019	0.76	Pancreas
								ENSG00000184999.11	SLC22A10	0.000088	0.39	Esophagus - Muscularis
11	rs112295236	63147874	rs113950742	63170924	23050	0.88	0.97	ENSG00000149742.9	SLC22A9	0.0000019	0.76	Pancreas
								ENSG00000184999.11	SLC22A10	0.00010	0.39	Esophagus - Muscularis
11	rs112295236	63147874	rs111628338	63174450	26576	0.88	0.97	ENSG00000149742.9	SLC22A9	0.0000019	0.76	Pancreas
								ENSG00000184999.11	SLC22A10	0.000088	0.39	Esophagus - Muscularis
11	rs112295236	63147874	rs112781395	63175346	27472	0.88	0.97	ENSG00000149742.9	SLC22A9	0.0000019	0.76	Pancreas
								ENSG00000184999.11	SLC22A10	0.000088	0.39	Esophagus - Muscularis
11	rs112295236	63147874	rs117588481	63175838	27964	0.88	0.97	ENSG00000149742.9	SLC22A9	0.0000019	0.76	Pancreas
								ENSG00000184999.11	SLC22A10	0.00010	0.39	Esophagus - Muscularis
11	rs112295236	63147874	rs111498943	63180025	32151	0.88	0.97	ENSG00000149742.9	SLC22A9	0.0000019	0.76	Pancreas
								ENSG00000184999.11	SLC22A10	0.000088	0.39	Esophagus - Muscularis
11	rs112295236	63147874	rs111253931	63183236	35362	0.88	0.97	ENSG00000149742.9	SLC22A9	0.0000019	0.76	Pancreas
								ENSG00000184999.11	SLC22A10	0.000088	0.39	Esophagus - Muscularis
11	rs112295236	63147874	rs73499750	63184670	36796	0.88	0.97	ENSG00000149742.9	SLC22A9	0.0000047	0.67	Pancreas
11	rs112295236	63147874	rs186772946	63190675	42801	0.88	0.97	ENSG00000149742.9	SLC22A9	0.000031	0.59	Pancreas
11	rs112295236	63147874	rs186772946	63190675	42801	0.88	0.97	ENSG00000149742.9	SLC22A9	0.000031	0.59	Pancreas
11	rs112295236	63147874	rs142858316	63194471	46597	0.88	0.97	ENSG00000149742.9	SLC22A9	0.0000019	0.76	Pancreas
								ENSG00000184999.11	SLC22A10	0.000088	0.39	Esophagus - Muscularis
11	rs112295236	63147874	rs189314066	63195651	47777	0.83	0.91	ENSG00000149742.9	SLC22A9	0.000026	0.58	Pancreas
11	rs112295236	63147874	rs181305018	63195680	47806	0.88	0.97	ENSG00000149742.9	SLC22A9	0.0000019	0.76	Pancreas
								ENSG00000184999.11	SLC22A10	0.000088	0.39	Esophagus - Muscularis
11	rs112295236	63147874	rs144790177	63197268	49394	0.88	0.97	ENSG00000149742.9	SLC22A9	0.0000019	0.76	Pancreas
								ENSG00000184999.11	SLC22A10	0.000088	0.39	Esophagus - Muscularis
11	rs112295236	63147874	rs111619939	63199188	51314	0.83	0.91	ENSG00000149742.9	SLC22A9	0.000011	0.62	Pancreas
11	rs112295236	63147874	rs111836849	63199443	51569	0.88	0.97	ENSG00000149742.9	SLC22A9	0.0000019	0.76	Pancreas
								ENSG00000184999.11	SLC22A10	0.000088	0.39	Esophagus - Muscularis
11	rs112295236	63147874	rs112528361	63201096	53222	0.88	0.97	ENSG00000149742.9	SLC22A9	0.0000053	0.71	Pancreas
								ENSG00000184999.11	SLC22A10	0.000078	0.39	Esophagus - Muscularis
11	rs112295236	63147874	rs112185384	63202240	54366	0.83	0.91	ENSG00000149742.9	SLC22A9	0.000069	0.54	Pancreas
11	rs112295236	63147874	rs58238635	63208439	60565	0.83	0.91	ENSG00000149742.9	SLC22A9	0.000033	0.58	Pancreas
11	rs112295236	63147874	rs111790304	63210151	62277	0.88	0.97	ENSG00000149742.9	SLC22A9	0.0000019	0.76	Pancreas
								ENSG00000184999.11	SLC22A10	0.000088	0.39	Esophagus - Muscularis
11	rs112295236	63147874	rs113306611	63211405	63531	0.88	0.97	ENSG00000149742.9	SLC22A9	0.0000019	0.76	Pancreas
								ENSG00000184999.11	SLC22A10	0.000088	0.39	Esophagus - Muscularis
11	rs112295236	63147874	rs111788187	63215860	67986	0.88	0.97	ENSG00000149742.9	SLC22A9	4.9e-7	0.77	Pancreas
11	rs112295236	63147874	rs113341999	63218514	70640	0.88	0.97	ENSG00000149742.9	SLC22A9	0.0000019	0.76	Pancreas
								ENSG00000184999.11	SLC22A10	0.000088	0.39	Esophagus - Muscularis
11	rs112295236	63147874	rs118083029	63219539	71665	0.88	0.97	ENSG00000149742.9	SLC22A9	0.0000019	0.76	Pancreas
								ENSG00000184999.11	SLC22A10	0.000088	0.39	Esophagus - Muscularis
11	rs112295236	63147874	rs117070489	63220294	72420	0.86	0.97	ENSG00000149742.9	SLC22A9	0.0000019	0.76	Pancreas
								ENSG00000184999.11	SLC22A10	0.000088	0.39	Esophagus - Muscularis
11	rs112295236	63147874	rs112586706	63221168	73294	0.83	0.94	ENSG00000149742.9	SLC22A9	0.0000019	0.76	Pancreas
								ENSG00000184999.11	SLC22A10	0.000088	0.39	Esophagus - Muscularis
11	rs112295236	63147874	rs113170055	63226183	78309	0.83	0.94	ENSG00000149742.9	SLC22A9	0.0000019	0.76	Pancreas
								ENSG00000184999.11	SLC22A10	0.000088	0.39	Esophagus - Muscularis
11	rs112295236	63147874	rs112203890	63227855	79981	0.83	0.94	ENSG00000149742.9	SLC22A9	0.0000019	0.76	Pancreas
								ENSG00000184999.11	SLC22A10	0.000088	0.39	Esophagus - Muscularis
11	rs112295236	63147874	rs149580358	63230723	82849	0.8	0.91	ENSG00000149742.9	SLC22A9	0.0000019	0.76	Pancreas
								ENSG00000184999.11	SLC22A10	0.000088	0.39	Esophagus - Muscularis
11	rs112295236	63147874	rs141014456	63231757	83883	0.83	0.94	ENSG00000149742.9	SLC22A9	0.0000019	0.76	Pancreas
								ENSG00000184999.11	SLC22A10	0.000088	0.39	Esophagus - Muscularis
11	rs112295236	63147874	rs184936796	63232812	84938	0.83	0.94	ENSG00000149742.9	SLC22A9	0.0000019	0.76	Pancreas
								ENSG00000184999.11	SLC22A10	0.000088	0.39	Esophagus - Muscularis
11	rs112295236	63147874	rs148330118	63234371	86497	0.83	0.94	ENSG00000149742.9	SLC22A9	0.0000019	0.76	Pancreas
								ENSG00000184999.11	SLC22A10	0.000088	0.39	Esophagus - Muscularis
11	rs112295236	63147874	rs113140844	63241824	93950	0.83	0.94	ENSG00000149742.9	SLC22A9	0.0000019	0.76	Pancreas
								ENSG00000184999.11	SLC22A10	0.000088	0.39	Esophagus - Muscularis
11	rs112295236	63147874	rs111827389	63244490	96616	0.83	0.94	ENSG00000149742.9	SLC22A9	0.0000019	0.76	Pancreas
								ENSG00000184999.11	SLC22A10	0.000054	0.40	Esophagus - Muscularis
11	rs112295236	63147874	rs111337828	63244778	96904	0.83	0.94	ENSG00000149742.9	SLC22A9	0.0000019	0.76	Pancreas
								ENSG00000184999.11	SLC22A10	0.000054	0.40	Esophagus - Muscularis
11	rs112295236	63147874	rs112318113	63245362	97488	0.83	0.94	ENSG00000149742.9	SLC22A9	0.0000019	0.76	Pancreas
								ENSG00000184999.11	SLC22A10	0.000054	0.40	Esophagus - Muscularis
11	rs112295236	63147874	rs113524304	63245827	97953	0.83	0.94	ENSG00000149742.9	SLC22A9	0.0000014	0.79	Pancreas
								ENSG00000184999.11	SLC22A10	0.000051	0.41	Esophagus - Muscularis
11	rs112295236	63147874	rs112870620	63246006	98132	0.83	0.94	ENSG00000149742.9	SLC22A9	0.0000019	0.76	Pancreas
								ENSG00000184999.11	SLC22A10	0.000054	0.40	Esophagus - Muscularis
11	rs112295236	63147874	rs112870974	63250648	102774	0.83	0.94	ENSG00000149742.9	SLC22A9	0.0000019	0.76	Pancreas
								ENSG00000184999.11	SLC22A10	0.000054	0.40	Esophagus - Muscularis
17	rs727428	7634474	rs858519	7628647	-5827	0.96	1	ENSG00000239697.10	TNFSF12	1.5e-17	0.20	Cells - Cultured fibroblasts
								ENSG00000239697.10	TNFSF12	1.2e-15	0.21	Whole Blood
								ENSG00000170175.10	CHRNB1	1.7e-14	-0.24	Muscle - Skeletal
								ENSG00000161956.12	SENP3	5.0e-9	-0.13	Skin - Not Sun Exposed (Suprapubic)
								ENSG00000161956.12	SENP3	4.0e-8	-0.10	Skin - Sun Exposed (Lower leg)
								ENSG00000141504.11	SAT2	4.2e-8	0.18	Heart - Atrial Appendage
								ENSG00000170175.10	CHRNB1	1.9e-7	-0.19	Skin - Sun Exposed (Lower leg)
								ENSG00000129244.8	ATP1B2	2.9e-7	-0.14	Artery - Tibial
								ENSG00000141504.11	SAT2	3.1e-7	0.22	Pancreas
								ENSG00000161956.12	SENP3	3.7e-7	-0.15	Testis
								ENSG00000239697.10	TNFSF12	9.9e-7	0.20	Spleen
								ENSG00000129214.14	SHBG	0.0000044	0.37	Pituitary
								ENSG00000161955.16	TNFSF13	0.0000048	0.11	Cells - Cultured fibroblasts
								ENSG00000141504.11	SAT2	0.0000049	0.12	Muscle - Skeletal
								ENSG00000161956.12	SENP3	0.0000074	-0.058	Cells - Cultured fibroblasts
								ENSG00000161958.10	FGF11	0.0000079	0.16	Muscle - Skeletal
								ENSG00000129245.11	FXR2	0.000014	-0.11	Whole Blood
								ENSG00000129244.8	ATP1B2	0.000022	-0.15	Brain - Caudate (basal ganglia)
								ENSG00000129244.8	ATP1B2	0.000027	-0.081	Nerve - Tibial
								ENSG00000170175.10	CHRNB1	0.000030	-0.18	Esophagus - Mucosa
								ENSG00000170175.10	CHRNB1	0.000035	-0.16	Whole Blood
								ENSG00000141504.11	SAT2	0.000047	0.13	Heart - Left Ventricle
								ENSG00000161960.14	EIF4A1	0.000052	0.059	Esophagus - Mucosa
								ENSG00000170175.10	CHRNB1	0.000074	-0.15	Skin - Not Sun Exposed (Suprapubic)
								ENSG00000129244.8	ATP1B2	0.000084	-0.12	Testis
								ENSG00000129214.14	SHBG	0.000088	0.16	Thyroid
								ENSG00000141504.11	SAT2	0.000098	0.11	Skin - Not Sun Exposed (Suprapubic)
								ENSG00000129244.8	ATP1B2	0.00010	-0.095	Skin - Sun Exposed (Lower leg)
17	rs727428	7634474	rs858518	7629707	-4767	0.93	0.99	ENSG00000239697.10	TNFSF12	3.4e-14	0.18	Cells - Cultured fibroblasts
								ENSG00000239697.10	TNFSF12	1.3e-13	0.20	Whole Blood
								ENSG00000170175.10	CHRNB1	2.6e-12	-0.22	Muscle - Skeletal
								ENSG00000161956.12	SENP3	9.9e-10	-0.12	Skin - Sun Exposed (Lower leg)
								ENSG00000161956.12	SENP3	1.7e-9	-0.13	Skin - Not Sun Exposed (Suprapubic)
								ENSG00000239697.10	TNFSF12	4.5e-8	0.23	Spleen
								ENSG00000129244.8	ATP1B2	6.1e-7	-0.14	Artery - Tibial
								ENSG00000141504.11	SAT2	7.6e-7	0.16	Heart - Atrial Appendage
								ENSG00000161956.12	SENP3	0.0000019	-0.14	Testis
								ENSG00000129214.14	SHBG	0.0000024	0.39	Pituitary
								ENSG00000161956.12	SENP3	0.0000049	-0.061	Cells - Cultured fibroblasts
								ENSG00000129244.8	ATP1B2	0.0000050	-0.17	Brain - Caudate (basal ganglia)
								ENSG00000170175.10	CHRNB1	0.0000057	-0.17	Skin - Sun Exposed (Lower leg)
								ENSG00000161955.16	TNFSF13	0.0000099	0.12	Cells - Cultured fibroblasts
								ENSG00000129214.14	SHBG	0.000017	0.17	Thyroid
								ENSG00000170175.10	CHRNB1	0.000017	-0.19	Esophagus - Mucosa
								ENSG00000132510.10	KDM6B	0.000020	-0.13	Artery - Tibial
								ENSG00000141504.11	SAT2	0.000024	0.11	Muscle - Skeletal
								ENSG00000161956.12	SENP3	0.000031	-0.11	Nerve - Tibial
								ENSG00000141504.11	SAT2	0.000056	0.13	Heart - Left Ventricle
17	rs727428	7634474	rs858516	7633780	-694	0.95	0.98	ENSG00000239697.10	TNFSF12	2.2e-17	0.20	Cells - Cultured fibroblasts
								ENSG00000239697.10	TNFSF12	4.3e-15	0.20	Whole Blood
								ENSG00000170175.10	CHRNB1	7.2e-15	-0.24	Muscle - Skeletal
								ENSG00000161956.12	SENP3	7.6e-9	-0.12	Skin - Not Sun Exposed (Suprapubic)
								ENSG00000161956.12	SENP3	2.5e-8	-0.11	Skin - Sun Exposed (Lower leg)
								ENSG00000141504.11	SAT2	1.3e-7	0.17	Heart - Atrial Appendage
								ENSG00000170175.10	CHRNB1	5.7e-7	-0.18	Skin - Sun Exposed (Lower leg)
								ENSG00000161956.12	SENP3	6.8e-7	-0.14	Testis
								ENSG00000129244.8	ATP1B2	6.8e-7	-0.13	Artery - Tibial
								ENSG00000129214.14	SHBG	0.0000012	0.39	Pituitary
								ENSG00000239697.10	TNFSF12	0.0000012	0.20	Spleen
								ENSG00000161956.12	SENP3	0.0000022	-0.061	Cells - Cultured fibroblasts
								ENSG00000141504.11	SAT2	0.0000031	0.12	Muscle - Skeletal
								ENSG00000161955.16	TNFSF13	0.0000037	0.12	Cells - Cultured fibroblasts
								ENSG00000129244.8	ATP1B2	0.0000068	-0.17	Brain - Caudate (basal ganglia)
								ENSG00000141504.11	SAT2	0.0000070	0.19	Pancreas
								ENSG00000161958.10	FGF11	0.0000078	0.16	Muscle - Skeletal
								ENSG00000170175.10	CHRNB1	0.0000089	-0.17	Skin - Not Sun Exposed (Suprapubic)
								ENSG00000129244.8	ATP1B2	0.000020	-0.082	Nerve - Tibial
								ENSG00000170175.10	CHRNB1	0.000025	-0.18	Esophagus - Mucosa
								ENSG00000132510.10	KDM6B	0.000027	-0.12	Artery - Tibial
								ENSG00000129244.8	ATP1B2	0.000036	-0.17	Artery - Aorta
								ENSG00000129245.11	FXR2	0.000042	-0.14	Stomach
								ENSG00000141504.11	SAT2	0.000058	0.12	Heart - Left Ventricle
								ENSG00000129214.14	SHBG	0.00014	0.15	Thyroid
17	rs1641549	7671457	rs1042522	7676154	4697	0.88	-0.97	ENSG00000108947.4	EFNB3	6.2e-9	0.32	Thyroid
								ENSG00000108947.4	EFNB3	6.4e-7	0.29	Esophagus - Muscularis
								ENSG00000108947.4	EFNB3	8.2e-7	0.41	Pancreas
								ENSG00000108947.4	EFNB3	0.0000027	0.16	Adipose - Visceral (Omentum)
								ENSG00000108947.4	EFNB3	0.0000034	0.28	Colon - Transverse
								ENSG00000108947.4	EFNB3	0.000013	0.45	Brain - Cerebellar Hemisphere
								ENSG00000183011.13	NAA38	0.000019	-0.11	Testis
								ENSG00000108947.4	EFNB3	0.000030	0.16	Breast - Mammary Tissue
								ENSG00000108947.4	EFNB3	0.000073	0.10	Cells - Cultured fibroblasts
17	rs1641549	7671457	rs1642785	7676483	5026	0.85	-0.94	ENSG00000108947.4	EFNB3	1.1e-7	0.28	Thyroid
								ENSG00000108947.4	EFNB3	3.4e-7	0.18	Adipose - Visceral (Omentum)
								ENSG00000108947.4	EFNB3	7.2e-7	0.29	Esophagus - Muscularis
								ENSG00000108947.4	EFNB3	0.0000020	0.38	Pancreas
								ENSG00000108947.4	EFNB3	0.000011	0.46	Brain - Cerebellar Hemisphere
								ENSG00000108947.4	EFNB3	0.000014	0.11	Cells - Cultured fibroblasts
								ENSG00000108947.4	EFNB3	0.000024	0.25	Colon - Transverse
								ENSG00000183011.13	NAA38	0.000036	-0.11	Testis
								ENSG00000108947.4	EFNB3	0.000042	0.16	Breast - Mammary Tissue
								ENSG00000108947.4	EFNB3	0.000058	0.30	Esophagus - Gastroesophageal Junction
								ENSG00000141504.11	SAT2	0.000060	0.12	Muscle - Skeletal
								ENSG00000108947.4	EFNB3	0.00011	0.14	Skin - Sun Exposed (Lower leg)
