# Supplementary material for: Sex Hormone Candidate Gene Polymorphisms Are Associated with Endometriosis
Source: Int J Mol Sci. 2022 Nov 8;23(22):13691. doi: 10.3390/ijms232213691 (PMC9697627; doi:10.3390/ijms232213691)
Supplement: Supplementary file 1 [file ijms-23-13691-s001.zip › Supplementary table S8.xlsx]

## Sheet: Лист1
Supplementary Table S8 Results of the gene-gene interaction endometriosis-associated genes (endometriosis-associated polymorphisms and SNPs in high LD (r2≥0.80) functionality in various tissue/organs )(GeneMANIA) (http://genemania.org)
Gene 1	Gene 2	Weight	Network group	Network
CHRNB1	TP53	0.023839613	Co-expression	Bild-Nevins-2006 B
FXR2	KDM6B	0.022829257	Co-expression	Bild-Nevins-2006 B
SLC22A24	TP53	0.004393025	Co-expression	Bild-Nevins-2006 B
SLC22A24	ATP1B2	0.004757	Co-expression	Bild-Nevins-2006 B
SLC22A24	SHBG	0.0034288995	Co-expression	Bild-Nevins-2006 B
TP63	EFNB3	0.014449897	Co-expression	Bild-Nevins-2006 B
TSPYL1	TP53	0.020777095	Co-expression	Bild-Nevins-2006 B
TSPYL1	CHRNB1	0.016535893	Co-expression	Bild-Nevins-2006 B
TSPYL1	SLC22A24	0.0028990959	Co-expression	Bild-Nevins-2006 B
PSMB6	SENP3	0.023355052	Co-expression	Bild-Nevins-2006 B
GPC5	FSHB	0.007750985	Co-expression	Bild-Nevins-2006 B
ATP1B1	GPC4	0.014560856	Co-expression	Bild-Nevins-2006 B
FXR2	SENP3	0.019374805	Co-expression	Burington-Shaughnessy-2008
FXR2	CHRNB1	0.019109778	Co-expression	Burington-Shaughnessy-2008
FSHB	ATP1B2	0.0042292234	Co-expression	Burington-Shaughnessy-2008
SLC22A24	TP53	0.0025285778	Co-expression	Burington-Shaughnessy-2008
SLC22A24	EFNB3	0.004025073	Co-expression	Burington-Shaughnessy-2008
SLC22A24	ATP1B2	0.0038011922	Co-expression	Burington-Shaughnessy-2008
SLC22A24	FSHB	0.0005487522	Co-expression	Burington-Shaughnessy-2008
TP63	FSHB	0.0017245618	Co-expression	Burington-Shaughnessy-2008
PSMB6	SENP3	0.026020404	Co-expression	Burington-Shaughnessy-2008
PSMB6	FXR2	0.0173233	Co-expression	Burington-Shaughnessy-2008
GPC1	FSHB	0.0026199433	Co-expression	Burington-Shaughnessy-2008
GPC3	ATP1B2	0.005639166	Co-expression	Burington-Shaughnessy-2008
GPC3	FSHB	0.00076950726	Co-expression	Burington-Shaughnessy-2008
GPC3	TP63	0.0022099174	Co-expression	Burington-Shaughnessy-2008
GPC3	GPC1	0.003232369	Co-expression	Burington-Shaughnessy-2008
ATP4B	FSHB	0.0015260157	Co-expression	Burington-Shaughnessy-2008
ATP4B	SLC22A24	0.001460076	Co-expression	Burington-Shaughnessy-2008
ATP4B	GPC3	0.0019703521	Co-expression	Burington-Shaughnessy-2008
SHBG	KDM6B	0.011169605	Co-expression	Wu-Garvey-2007
FSHB	EFNB3	0.012830568	Co-expression	Wu-Garvey-2007
SLC22A24	ATP1B2	0.0172746	Co-expression	Wu-Garvey-2007
GPC1	PSMB6	0.005404263	Co-expression	Wu-Garvey-2007
ATP1B1	CHRNB1	0.01864228	Co-expression	Wu-Garvey-2007
ZKSCAN5	EFNB3	0.018905375	Co-expression	Wang-Maris-2006
FXR2	SENP3	0.01320924	Co-expression	Wang-Maris-2006
ATP4B	CHRNB1	0.006977999	Co-expression	Wang-Maris-2006
ZBTB4	TNFSF12	0.005732451	Co-expression	Mallon-McKay-2013
CHD9	KDM6B	0.011022427	Co-expression	Mallon-McKay-2013
SHBG	SAT2	0.010197915	Co-expression	Mallon-McKay-2013
FGF11	SOX15	0.016153846	Co-expression	Mallon-McKay-2013
GPC1	FXR2	0.017435275	Co-expression	Mallon-McKay-2013
SENP3	TP53	0.010585493	Co-expression	Perou-Botstein-2000
FXR2	SENP3	0.014257327	Co-expression	Perou-Botstein-2000
CHRNB1	ZBTB4	0.011684587	Co-expression	Jiang-de Kok-2017
SHBG	CYP3A7	0.01348488	Co-expression	Jiang-de Kok-2017
GPC6	TNFSF12	0.010241631	Co-expression	Jiang-de Kok-2017
ANO6	ZBTB4	0.010719949	Co-expression	Jiang-de Kok-2017
SENP3	TP53	0.016573442	Co-expression	Ross-Perou-2001
SHBG	CYP3A7	0.01462904	Co-expression	Chen-Brown-2002
PSMB6	FXR2	0.013132904	Co-expression	Chen-Brown-2002
GPC1	CYP3A7	0.008200273	Co-expression	Chen-Brown-2002
GPC1	SHBG	0.008008789	Co-expression	Chen-Brown-2002
ZBTB4	GPC2	0.0037163764	Co-expression	Innocenti-Brown-2011
SHBG	SLC22A10	0.019023195	Co-expression	Innocenti-Brown-2011
ATP1B2	EFNB3	0.009660843	Co-localization	Schadt-Shoemaker-2004
SHBG	EIF4A1	0.009005537	Co-localization	Schadt-Shoemaker-2004
ATP4B	ATP1B2	0.0060089626	Co-localization	Schadt-Shoemaker-2004
FGF11	SENP3	0.100652784	Physical Interactions	Lee-Jeong-2017
TSPYL1	FGF11	0.100652784	Physical Interactions	Lee-Jeong-2017
PSMB6	FGF11	0.100652784	Physical Interactions	Lee-Jeong-2017
SLC22A9	SLC22A25	0.015683021	Shared protein domains	PFAM
TNFSF13	TNFSF12	0.06436123	Shared protein domains	PFAM
SLC22A24	SLC22A25	0.009910807	Shared protein domains	PFAM
SLC22A24	SLC22A10	0.014827425	Shared protein domains	PFAM
SLC22A24	SLC22A9	0.009910807	Shared protein domains	PFAM
ARL14EPL	ARL14EP	1	Shared protein domains	PFAM
ATP5MF-PTCD1	PTCD1	0.37984872	Shared protein domains	PFAM
LRPPRC	PTCD1	0.37984872	Shared protein domains	PFAM
LRPPRC	ATP5MF-PTCD1	0.37984872	Shared protein domains	PFAM
PTCD3	PTCD1	0.28302094	Shared protein domains	PFAM
PTCD3	ATP5MF-PTCD1	0.28302094	Shared protein domains	PFAM
PTCD3	LRPPRC	0.28302094	Shared protein domains	PFAM
TP73	TP53	0.29838455	Shared protein domains	PFAM
GPC6	GPC2	0.2	Shared protein domains	PFAM
TP63	TP53	0.29838455	Shared protein domains	PFAM
TP63	TP73	0.081886664	Shared protein domains	PFAM
ATP1B4	ATP1B2	0.25	Shared protein domains	PFAM
GPC1	GPC2	0.2	Shared protein domains	PFAM
GPC1	GPC6	0.2	Shared protein domains	PFAM
GPC5	GPC2	0.2	Shared protein domains	PFAM
GPC5	GPC6	0.2	Shared protein domains	PFAM
GPC5	GPC1	0.2	Shared protein domains	PFAM
ANO6	ANO2	0.13073023	Shared protein domains	PFAM
GPC4	GPC2	0.2	Shared protein domains	PFAM
GPC4	GPC6	0.2	Shared protein domains	PFAM
GPC4	GPC1	0.2	Shared protein domains	PFAM
GPC4	GPC5	0.2	Shared protein domains	PFAM
ATP1B1	ATP1B2	0.25	Shared protein domains	PFAM
ATP1B1	ATP1B4	0.25	Shared protein domains	PFAM
ANO1	ANO2	0.13073023	Shared protein domains	PFAM
ANO1	ANO6	0.13073023	Shared protein domains	PFAM
ANO5	ANO2	0.13073023	Shared protein domains	PFAM
ANO5	ANO6	0.13073023	Shared protein domains	PFAM
ANO5	ANO1	0.13073023	Shared protein domains	PFAM
GPC3	GPC2	0.2	Shared protein domains	PFAM
GPC3	GPC6	0.2	Shared protein domains	PFAM
GPC3	GPC1	0.2	Shared protein domains	PFAM
GPC3	GPC5	0.2	Shared protein domains	PFAM
GPC3	GPC4	0.2	Shared protein domains	PFAM
ANO7	ANO2	0.13073023	Shared protein domains	PFAM
ANO7	ANO6	0.13073023	Shared protein domains	PFAM
ANO7	ANO1	0.13073023	Shared protein domains	PFAM
ANO7	ANO5	0.13073023	Shared protein domains	PFAM
ATP4B	ATP1B2	0.25	Shared protein domains	PFAM
ATP4B	ATP1B4	0.25	Shared protein domains	PFAM
ATP4B	ATP1B1	0.25	Shared protein domains	PFAM
